# Supplementary material for: CCDC138 overexpression predicts poor prognosis and highlights ciliopathy-linked mechanisms in uterine corpus endometrial carcinoma
Source: Front Mol Biosci. 2025 Aug 8;12:1622496. doi: 10.3389/fmolb.2025.1622496 (PMC12370488; doi:10.3389/fmolb.2025.1622496)
Supplement: Supplementary file 1 [file DataSheet1.zip]

Archive with 130 entries (127 files):
- supplementary file/
- supplementary file/supplementary file 1/
- supplementary file/supplementary file 1/AC023300.2_boxplot.pdf
- supplementary file/supplementary file 1/AC068587.2_boxplot.pdf
- supplementary file/supplementary file 1/AL163051.1_boxplot.pdf
- supplementary file/supplementary file 1/BBS12_boxplot.pdf
- supplementary file/supplementary file 1/C21orf58_boxplot.pdf
- supplementary file/supplementary file 1/C9orf116_boxplot.pdf
- supplementary file/supplementary file 1/C9orf135_boxplot.pdf
- supplementary file/supplementary file 1/CABCOCO1_boxplot.pdf
- supplementary file/supplementary file 1/CAPS_boxplot.pdf
- supplementary file/supplementary file 1/CCDC138_boxplot.pdf
- supplementary file/supplementary file 1/CCNO_boxplot.pdf
- supplementary file/supplementary file 1/CDC20B_boxplot.pdf
- supplementary file/supplementary file 1/CYB561_boxplot.pdf
- supplementary file/supplementary file 1/DNAAF3_boxplot.pdf
- supplementary file/supplementary file 1/DPCD_boxplot.pdf
- supplementary file/supplementary file 1/EFCAB1_boxplot.pdf
- supplementary file/supplementary file 1/FABP6_boxplot.pdf
- supplementary file/supplementary file 1/FAM166C_boxplot.pdf
- supplementary file/supplementary file 1/FBXW9_boxplot.pdf
- supplementary file/supplementary file 1/FOXJ1_boxplot.pdf
- supplementary file/supplementary file 1/FOXN4_boxplot.pdf
- supplementary file/supplementary file 1/GPR162_boxplot.pdf
- supplementary file/supplementary file 1/LCA5_boxplot.pdf
- supplementary file/supplementary file 1/LINC01765_boxplot.pdf
- supplementary file/supplementary file 1/LRRC56_boxplot.pdf
- supplementary file/supplementary file 1/MAP1A_boxplot.pdf
- supplementary file/supplementary file 1/MAP6_boxplot.pdf
- supplementary file/supplementary file 1/MB_boxplot.pdf
- supplementary file/supplementary file 1/MYB_boxplot.pdf
- supplementary file/supplementary file 1/PLCH1_boxplot.pdf
- supplementary file/supplementary file 1/RCAN3_boxplot.pdf
- supplementary file/supplementary file 1/RFX2_boxplot.pdf
- supplementary file/supplementary file 1/RIBC2_boxplot.pdf
- supplementary file/supplementary file 1/RRAD_boxplot.pdf
- supplementary file/supplementary file 1/RUVBL2_boxplot.pdf
- supplementary file/supplementary file 1/SLC44A4_boxplot.pdf
- supplementary file/supplementary file 1/SMIM6_boxplot.pdf
- supplementary file/supplementary file 1/SMPD2_boxplot.pdf
- supplementary file/supplementary file 1/SNTN_boxplot.pdf
- supplementary file/supplementary file 1/SPAG16_boxplot.pdf
- supplementary file/supplementary file 1/STX2_boxplot.pdf
- supplementary file/supplementary file 1/TOGARAM1_boxplot.pdf
- supplementary file/supplementary file 1/TP73_boxplot.pdf
- supplementary file/supplementary file 1/TPPP_boxplot.pdf
- supplementary file/supplementary file 1/TUBB4B_boxplot.pdf
- supplementary file/supplementary file 1/VWA7_boxplot.pdf
- supplementary file/supplementary file 2/
- supplementary file/supplementary file 2/CCDC138_drugSenstivity.5-Fluorouracil.pdf
- supplementary file/supplementary file 2/CCDC138_drugSenstivity.Acetalax.pdf
- supplementary file/supplementary file 2/CCDC138_drugSenstivity.Alpelisib.pdf
- supplementary file/supplementary file 2/CCDC138_drugSenstivity.AZ6102.pdf
- supplementary file/supplementary file 2/CCDC138_drugSenstivity.AZD3759.pdf
- supplementary file/supplementary file 2/CCDC138_drugSenstivity.AZD4547.pdf
- supplementary file/supplementary file 2/CCDC138_drugSenstivity.AZD6738.pdf
- supplementary file/supplementary file 2/CCDC138_drugSenstivity.BDP-00009066.pdf
- supplementary file/supplementary file 2/CCDC138_drugSenstivity.BI-2536.pdf
- supplementary file/supplementary file 2/CCDC138_drugSenstivity.BMS-345541.pdf
- supplementary file/supplementary file 2/CCDC138_drugSenstivity.Bortezomib.pdf
- supplementary file/supplementary file 2/CCDC138_drugSenstivity.BPD-00008900.pdf
- supplementary file/supplementary file 2/CCDC138_drugSenstivity.Buparlisib.pdf
- supplementary file/supplementary file 2/CCDC138_drugSenstivity.Camptothecin.pdf
- supplementary file/supplementary file 2/CCDC138_drugSenstivity.Carmustine.pdf
- supplementary file/supplementary file 2/CCDC138_drugSenstivity.Cediranib.pdf
- supplementary file/supplementary file 2/CCDC138_drugSenstivity.Cisplatin.pdf
- supplementary file/supplementary file 2/CCDC138_drugSenstivity.Cyclophosphamide.pdf
- supplementary file/supplementary file 2/CCDC138_drugSenstivity.Cytarabine.pdf
- supplementary file/supplementary file 2/CCDC138_drugSenstivity.Dactinomycin.pdf
- supplementary file/supplementary file 2/CCDC138_drugSenstivity.Dactolisib.pdf
- supplementary file/supplementary file 2/CCDC138_drugSenstivity.Daporinad.pdf
- supplementary file/supplementary file 2/CCDC138_drugSenstivity.Dihydrorotenone.pdf
- supplementary file/supplementary file 2/CCDC138_drugSenstivity.Dinaciclib.pdf
- supplementary file/supplementary file 2/CCDC138_drugSenstivity.Docetaxel.pdf
- supplementary file/supplementary file 2/CCDC138_drugSenstivity.Epirubicin.pdf
- supplementary file/supplementary file 2/CCDC138_drugSenstivity.Fulvestrant.pdf
- supplementary file/supplementary file 2/CCDC138_drugSenstivity.Gallibiscoquinazole.pdf
- supplementary file/supplementary file 2/CCDC138_drugSenstivity.GDC0810.pdf
- supplementary file/supplementary file 2/CCDC138_drugSenstivity.GSK1904529A.pdf
- supplementary file/supplementary file 2/CCDC138_drugSenstivity.GSK2606414.pdf
- supplementary file/supplementary file 2/CCDC138_drugSenstivity.GSK591.pdf
- supplementary file/supplementary file 2/CCDC138_drugSenstivity.I-BET-762.pdf
- supplementary file/supplementary file 2/CCDC138_drugSenstivity.I-BRD9.pdf
- supplementary file/supplementary file 2/CCDC138_drugSenstivity.Ibrutinib.pdf
- supplementary file/supplementary file 2/CCDC138_drugSenstivity.Ipatasertib.pdf
- supplementary file/supplementary file 2/CCDC138_drugSenstivity.KRAS (G12C) Inhibitor-12.pdf
- supplementary file/supplementary file 2/CCDC138_drugSenstivity.LCL161.pdf
- supplementary file/supplementary file 2/CCDC138_drugSenstivity.LGK974.pdf
- supplementary file/supplementary file 2/CCDC138_drugSenstivity.Luminespib.pdf
- supplementary file/supplementary file 2/CCDC138_drugSenstivity.MG-132.pdf
- supplementary file/supplementary file 2/CCDC138_drugSenstivity.MIM1.pdf
- supplementary file/supplementary file 2/CCDC138_drugSenstivity.MIRA-1.pdf
- supplementary file/supplementary file 2/CCDC138_drugSenstivity.MK-1775.pdf
- supplementary file/supplementary file 2/CCDC138_drugSenstivity.ML323.pdf
- supplementary file/supplementary file 2/CCDC138_drugSenstivity.Niraparib.pdf
- supplementary file/supplementary file 2/CCDC138_drugSenstivity.OF-1.pdf
- supplementary file/supplementary file 2/CCDC138_drugSenstivity.Olaparib.pdf
- supplementary file/supplementary file 2/CCDC138_drugSenstivity.OSI-027.pdf
- supplementary file/supplementary file 2/CCDC138_drugSenstivity.Osimertinib.pdf
- supplementary file/supplementary file 2/CCDC138_drugSenstivity.P22077.pdf
- supplementary file/supplementary file 2/CCDC138_drugSenstivity.Paclitaxel.pdf
- supplementary file/supplementary file 2/CCDC138_drugSenstivity.PAK_5339.pdf
- supplementary file/supplementary file 2/CCDC138_drugSenstivity.PD173074.pdf
- supplementary file/supplementary file 2/CCDC138_drugSenstivity.Pevonedistat.pdf
- supplementary file/supplementary file 2/CCDC138_drugSenstivity.Pyridostatin.pdf
- supplementary file/supplementary file 2/CCDC138_drugSenstivity.Rapamycin.pdf
- supplementary file/supplementary file 2/CCDC138_drugSenstivity.Ruxolitinib.pdf
- supplementary file/supplementary file 2/CCDC138_drugSenstivity.RVX-208.pdf
- supplementary file/supplementary file 2/CCDC138_drugSenstivity.Savolitinib.pdf
- supplementary file/supplementary file 2/CCDC138_drugSenstivity.Sepantronium bromide.pdf
- supplementary file/supplementary file 2/CCDC138_drugSenstivity.Staurosporine.pdf
- supplementary file/supplementary file 2/CCDC138_drugSenstivity.TAF1_5496.pdf
- supplementary file/supplementary file 2/CCDC138_drugSenstivity.Talazoparib.pdf
- supplementary file/supplementary file 2/CCDC138_drugSenstivity.Tamoxifen.pdf
- supplementary file/supplementary file 2/CCDC138_drugSenstivity.Taselisib.pdf
- supplementary file/supplementary file 2/CCDC138_drugSenstivity.Telomerase Inhibitor IX.pdf
- supplementary file/supplementary file 2/CCDC138_drugSenstivity.Teniposide.pdf
- supplementary file/supplementary file 2/CCDC138_drugSenstivity.Tozasertib.pdf
- supplementary file/supplementary file 2/CCDC138_drugSenstivity.Ulixertinib.pdf
- supplementary file/supplementary file 2/CCDC138_drugSenstivity.ULK1_4989.pdf
- supplementary file/supplementary file 2/CCDC138_drugSenstivity.UMI-77.pdf
- supplementary file/supplementary file 2/CCDC138_drugSenstivity.VE821.pdf
- supplementary file/supplementary file 2/CCDC138_drugSenstivity.Vinblastine.pdf
- supplementary file/supplementary file 2/CCDC138_drugSenstivity.Vincristine.pdf
- supplementary file/supplementary file 2/CCDC138_drugSenstivity.Vinorelbine.pdf
- supplementary file/supplementary file 2/CCDC138_drugSenstivity.Wee1 Inhibitor.pdf
- supplementary file/supplementary file 2/CCDC138_drugSenstivity.Wnt-C59.pdf
- supplementary file/supplementary file 2/CCDC138_drugSenstivity.YK-4-279.pdf
- supplementary file/supplementary file 2/CCDC138_drugSenstivity.ZM447439.pdf
- supplementary file/supplementary file 2/CCDC138_drugSenstivity.Zoledronate.pdf
